# Supplementary material for: A Novel Orthotopic Liver Cancer Model for Creating a Human-like Tumor Microenvironment
Source: Cancers (Basel). 2021 Aug 8;13(16):3997. doi: 10.3390/cancers13163997 (PMC8394300; doi:10.3390/cancers13163997)
Supplement: Supplementary file 1 [file cancers-13-03997-s001.zip]

Archive with 1 entries (1 files):
- cancers-1306316-supplementary.pdf
